# Supplementary material for: Danshen (Salvia miltiorrhiza Buge)–Gegen (Pueraria lobata (Willd.) Ohwi) Herb Pair Inhibits Ferroptosis After Ischemia–Reperfusion Injury Involving the Nrf2/System xc-/GPX4 Axis
Source: Antioxidants (Basel). 2026 Jul 17;15(7):888. doi: 10.3390/antiox15070888 (PMC13404947; doi:10.3390/antiox15070888)
Supplement: Supplementary file 1 [file antioxidants-15-00888-s001.zip]

Archive with 1 entries (1 files):
- antioxidants-4337362-Supplementary Materials.pdf
